# Supplementary material for: A new record of kelp Lessonia spicata (Suhr) Santelices in the Sub-Antarctic Channels: implications for the conservation of the “huiro negro” in the Chilean coast
Source: PeerJ. 2019 Sep 19;7:e7610. doi: 10.7717/peerj.7610 (PMC6754978; doi:10.7717/peerj.7610)
Supplement: Supplemental Information 1 [file peerj-07-7610-s001.csv]

occurrenceID	materialID	taxonRank	kingdom	phylum	class	order	family	genus	scientificName	modified	new ID	scientificNameAuthorship	taxonID	country	countryCode	locality	island	decimalLatitude	decimalLongitude	verbatimCoordinates	geodeticDatum	coordinatePrecision	coordinateUncertaintyInMeters	eventDate	year	month	basisOfRecord	type	preparations	recordedBy	identifiedBy	associatedReferences	collectionID	habitat	associatedSequences	associatedMedia	rightsHolder
		species	Chromista	Ochrophyta	Phaeophyceae	Laminariales	Lessoniaceae	Lessonia	Lessonia spicata			(Suhr) Santelices, 2012	urn:lsid:marinespecies.org:taxname:837696	Chile	CL			-48.358578°	-75.540514°	48°21'30.88"S; 75°32'25.85"W	WGS84			7/18/2019	2018	July	PreservedSpecimen	PhysicalObject	whole plants (Dry) | DNA extract	Sebastián Rosenfeld	Sebastián Rosenfeld	Present Study		Sub-Antarctic Channels	MN061669		Laboratorio de Ecosistemas Marinos Antarticos y Subantarcticos; Universidad de Magallanes
		species	Chromista	Ochrophyta	Phaeophyceae	Laminariales	Lessoniaceae	Lessonia	Lessonia spicata			(Suhr) Santelices, 2012	urn:lsid:marinespecies.org:taxname:837696	Chile	CL			-48.768914°	-75.530425°	48°46'8.09"S; 75°31'49.53"W	WGS84			7/18/2019	2018	July	PreservedSpecimen	PhysicalObject	whole plants (Dry) | DNA extract	Sebastián Rosenfeld	Sebastián Rosenfeld	Present Study		Sub-Antarctic Channels	MN061670		Laboratorio de Ecosistemas Marinos Antarticos y Subantarcticos; Universidad de Magallanes
		species	Chromista	Ochrophyta	Phaeophyceae	Laminariales	Lessoniaceae	Lessonia	Lessonia spicata			(Suhr) Santelices, 2012	urn:lsid:marinespecies.org:taxname:837696	Chile	CL			-48.768914°	-75.530425°	48°46'8.09"S; 75°31'49.53"W	WGS84			7/18/2019	2018	July	PreservedSpecimen	PhysicalObject	whole plants (Dry) | DNA extract	Sebastián Rosenfeld	Sebastián Rosenfeld	Present Study		Sub-Antarctic Channels	MN061671		Laboratorio de Ecosistemas Marinos Antarticos y Subantarcticos; Universidad de Magallanes
